# Supplementary material for: The Role of Polyploidy in the Genetic Structure and Expansion of Lepisorus clathratus in the Qinghai–Tibetan Plateau and Hengduan Mountains
Source: Plants (Basel). 2024 Nov 13;13(22):3181. doi: 10.3390/plants13223181 (PMC11597778; doi:10.3390/plants13223181)
Supplement: Supplementary file 1 [file plants-13-03181-s001.zip]

Archive with 1 entries (1 files):
- plants-3232250-supplementary.pdf
